# Supplementary material for: A new ancient lineage of frog (Anura: Nyctibatrachidae: Astrobatrachinae subfam. nov.) endemic to the Western Ghats of Peninsular India
Source: PeerJ. 2019 Mar 12;7:e6457. doi: 10.7717/peerj.6457 (PMC6419720; doi:10.7717/peerj.6457)
Supplement: Supplemental Information 2 [file peerj-07-6457-s002.fasta]

>CESF_1566 16S
CATCGCCTCTTGACCAAATATAAGAGGTCCAGCCTGCCCAGTGATAATAATTCAACGGCCGCGGTACCCTAACCGTGCAAAGGTAGCATAATCACTTGTCCCTTAAATGAGGACTAGAATCAATGGCATCACGAGGGTTTTACTGTCTCCTTTCTCCCTTCAGTGAAACTGATCTCCCCGTGAAGAAGCGGGGATTATTTTATAAGACGAGAAGACCCCATGGAGCTTAAAGCTTAACAAACACTTACTTTTTATACCAAAAATCACGTAAAATTGTTTGCTAACTTAGGTTGGGGCGACCGCGGAGTATAATAAAACCTCCATAACAAAAGGAGCTAATAACCCTAATCCAAGAGTGACATCTCTAAGAATCAATATATTGATGTAAAACGATCCGACACTCGATCAATGAACCAAGTTACCCTGGGGATAACAGCGCAATCCACTCCAAGAGCCCTTATCRACAAGTGGGTTTACGACCTCGATGTTGGATCAGGATATCCCAGTGGTGCAACCGCTACTAATGGTTCGTTTGTTCAACGATTAAAATCCTACGTGATCT
>CESF_1566 RHOD
GGGGTAGTACGAAGCCCCTTNGAATACCCTCAGTATTACCTGGCAGAGCCATGGAAGTATTCAGTATTGGCTGCCTACATGTTCATGCTTATCCTCTTTGGGCTCCCAGTTAACTTCATGACCCTGTATGTCACCATCCAGCACAAGAAGCTCCGAACGCCCTTAAACTACATCCTGCTGAACTTGGCGTTTGCCAACCACTTCATGATCCTGTGTGGATTCACCATCACGATGTACACCTCTCTCCATGGATACTTCGTATTTGGACAGACTGGTTGC
>CESF_1567 CYTB
AACCTTCTCTCTGCAGCCCCGTACATTGGCAACGACCTTGTTCAATGGATCTGAGGCGGCTTCTCAGTTGACAGCCCCACCCTCACTCGATTCTTCACCTTCCATTTCCTCCTCCCCTTCCTCATTGCAGGGGCAAGCATAGTTCACCTTTTATTTCTTCACCAAACAGGATCTTCAAACCCAACAGGCCTTAATCCCAACATTGACAAAGTGCCATTTCACACTTACTTTTCCTATAAGGATACTATAGGCTTCATCGTCTTACTCAGCCTTTTAACTGCTCTTTCAACTTTTTCCCCAAATCTCCTAGGAGACCCAGACAATTTTACCCCTGCCAACCCCCTTGTAACTCCCCCTCACATTAAACCCGAATGGTATTTTCTATTCGCCTACGCTATTTTACGGTCTATTCCAAATAAACTAGGAGGTGTCCTTGCTCTCCTATTCTCAATTCTCATCTTATTCGCCACCCCCCTGATCCACTCTTCAAAACAACGCAATATAACATTTCGACCTCTTACCAAAATCCTCTTT
>CESF_1567 RHOD
GGGGTAGTACGAAGCCCCTTNGAATACCCTCAGTATTACCTGGCAGAGCCATGGAAGTATTCAGTATTGGCTGCCTACATGTTCATGCTTATCCTCTTTGGGCTCCCAGTTAACTTCATGACCCTGTATGTCACCATCCAGCACAAGAAGCTCCGAACGCCCTTAAACTACATCCTGCTGAACTTGGCGTTTGCCAACCACTTCATGATCCTGTGTGGATTCACCATCACGATGTACACCTCTCTCCATGGATACTTCGTATTTGGACAGACTGGTTGC
>CESF_2895 CXCR4
GGTTGGTACTTCAAGGATTTCTTGTGCAAAGCTGTCCACGTCATCTACACCGTCAACCTCTACAGCAGCGTCTTGATCTTGGCTTTCATCAGCCTGGATCGGTACTTGGCGATTGTCCACGCCACGAACAGCCAAGGCTCCAGAAAACTGTTGGCTGAGAAGATTGTGTATGCCGGAGTTTGGCTGCCAGCTATTCTGTTGACTGTGCCCGACCTAGTGTTCGCCAGCGTGACGGATGTAGAGGGATACTACGTGTGTGATCGGATCTACCCACTAGAGAACCACCTGAACTGGAAAATCGGATTCCGTTTCCTGCACGTCGTGGTTGGCCTTCTCTTGCCCGGACTGATCATCCTCATTTGCTACTGTGTCATCATTTCCAAACTGTCTCACTCAAAAGGTCACCAAAAACGCAAGGCCTTGAAGACCACCGTCATTCTCATCGTGGCTTTCTTTGCC
>CESF_2895 RAG1
GTACGTTTCTCCTTCACAGTCATGACCATCAGCGTTCCCAACAACAGTGGGTCTGTAAGGATCTTTGAAGAAGCCAAACCAAACTCTGAACTTTGCTGCAAACCTCTTTGTCTAATGCTTGCCGATGAATCCGACCATGAAACTCTAACAGCCATCTTGAGTCCTTTGATAGCTGAGAGAGAAGCCATGAAATCCAGCGAGCTCTTGTTGGAGATTGGGGGAATCCTCAGAAATTTCAAGTTTAACTTTCGTGGTACAGGGTACGATGAGAAACTTGTTAGAGAAGTGGAGGGACTGGAAGCCTCGGGCTCTGTCTATATCTGTACTCTCTGTGATGCTACTAGGCTGGAAGCTTCTCAGAACCTGGTCTTCCATTCCATCACCAGAAGTCATTCGGAGAACTTACAACGTTACGAGACCTGGAGAGCCAACCCTTACCATGAATCTGTTGACGAGCTTCGTGACAGAGTGAAAGGGGTTTCAGCAAAGCCATTTATTGAAACCCTTCCATCCATTGATGCCTTACATTGCGACATTGGAAATGCAGCTGAATTCTACAGGATATTTCAGCTGGAAATAGGGGAGGTCTACAAAATCTCCAACGCGACCAGAGAAGAGCGAAAGAAATGGCAAAYGATACTCGACAAACACCTTAGAAAGAAGATGAACCTGAAACCCATCATGAGRATGAACGGCAACTTTGCCCGCAAACTCATGTCCCAAGAGACCGTCGAAGCAGTGTGCGAGTTAGTCCGCTGCGAGGAAAGACAAGGGGCCCTTAGAGAACTAATGGACTTGTACCTCAAAATGAAACCAGTGTGGCGCTCTTCATGCC
